# Supplementary material for: Baroreceptor-Inspired Microneedle Skin Patch for Pressure-Controlled Drug Release
Source: BME Front. 2024 Jun 28;5:0044. doi: 10.34133/bmef.0044 (PMC11210744; doi:10.34133/bmef.0044)
Supplement: Supplementary 1 — Figs. S1 to S15 Table S1 [file bmef.0044.f1.zip]

Archive with 16 entries (16 files):
- FS1.png
- FS10 .png
- FS11 .png
- FS12.png
- FS13 .png
- FS14 .png
- FS15 .png
- FS2 .png
- FS3 .png
- FS4 .png
- FS5  .png
- FS6.png
- FS7 .png
- FS8 .png
- FS9 .png
- Support information_revised.docx
